# Supplementary material for: Soluble PD-L1 as a Prognostic Factor for Immunotherapy Treatment in Solid Tumors: Systematic Review and Meta-Analysis
Source: Int J Mol Sci. 2022 Nov 21;23(22):14496. doi: 10.3390/ijms232214496 (PMC9696773; doi:10.3390/ijms232214496)
Supplement: Supplementary file 1 [file ijms-23-14496-s001.zip]

Archive with 2 entries (2 files):
- supplementary materials.pptx
- Table S1+S2.pdf
